# Supplementary material for: Eye Movements During Pareidolia: Exploring Biomarkers for Thinking and Perception Problems on the Rorschach
Source: J Eye Mov Res. 2025 Jul 22;18(4):32. doi: 10.3390/jemr18040032 (PMC12387255; doi:10.3390/jemr18040032)
Supplement: Supplementary file 1 [file jemr-18-00032-s001.zip]

Archive with 11 entries (7 files):
- jemr-3594820-supplementary/
- jemr-3594820-supplementary/Figures JEMR/
- jemr-3594820-supplementary/Figures JEMR/Figure 1.pdf
- jemr-3594820-supplementary/Figures JEMR/Figure 2.pdf
- jemr-3594820-supplementary/Figures JEMR/Figure 3.pdf
- jemr-3594820-supplementary/__MACOSX/
- jemr-3594820-supplementary/__MACOSX/._Figures JEMR
- jemr-3594820-supplementary/__MACOSX/Figures JEMR/
- jemr-3594820-supplementary/__MACOSX/Figures JEMR/._Figure 1.pdf
- jemr-3594820-supplementary/__MACOSX/Figures JEMR/._Figure 2.pdf
- jemr-3594820-supplementary/__MACOSX/Figures JEMR/._Figure 3.pdf
